# Supplementary material for: Klrb1 Loss Promotes Chronic Hepatic Inflammation and Metabolic Dysregulation
Source: Genes (Basel). 2024 Nov 8;15(11):1444. doi: 10.3390/genes15111444 (PMC11594155; doi:10.3390/genes15111444)
Supplement: Supplementary file 1 [file genes-15-01444-s001.zip › Table S1.xlsx]

## Sheet: Sheet1
gene	primer
Chd9-L	cctgaaccccactccatcac
Chd9-R	ccctcacctgggtattctgc
Nlrp12-L	tctgctcatcaccacacgac
Nlrp12-R	ggcttgcttgtccagtgttg
Eci2-L	acggtgctgtgttactgagg
Eci2-R	ccgagttggctgaatggagt
Cnbd2-L	aactgaggacgaggatggga
Cnbd2-R	actgtggtgcttagaaggcc
Ppp1r3b-L	gccccttctttacgcagaga
Ppp1r3b-R	accttcttctcctgcactgc
Entpd4-L	acagacaccaacaaccccag
Entpd4-R	atcgtgagggttgccattgt
Nectin1-L	ccaggaaattcggaacccca
Nectin1-R	agttgccatcaaagccctca
Mid1ip1-L	cctgagtcacttggagagcg
Mid1ip1-R	ttcgggtgagtttggagagc
Insig1-L	tctcatttggcgtggtcctg
Insig1-R	tgtggttctcccaggtgact
